# Supplementary material for: A Novel Four Mitochondrial Respiration-Related Signature for Predicting Biochemical Recurrence of Prostate Cancer
Source: J Clin Med. 2023 Jan 13;12(2):654. doi: 10.3390/jcm12020654 (PMC9866444; doi:10.3390/jcm12020654)
Supplement: Supplementary file 1 [file jcm-12-00654-s001.zip]

Archive with 6 entries (6 files):
- Supplementary Figure 1.tif
- Supplementary Figure 2.tif
- Supplementary Figure 3.tif
- Supplementary Table S1.pdf
- Supplementary Table S2.pdf
- Supplementary Table S3.pdf
